# Supplementary material for: Structural performance evaluation of electric vehicle chassis under static and dynamic loads
Source: Sci Rep. 2025 Feb 12;15:5168. doi: 10.1038/s41598-025-86924-w (PMC11821887; doi:10.1038/s41598-025-86924-w)
Supplement: Supplementary file 1 — Supplementary Information 1. [file 41598_2025_86924_MOESM1_ESM.slx]

Archive with 27 entries (27 files):
- metadata/thumbnail.png
- simulink/systems/system_root.xml
- simulink/systems/system_126.xml
- simulink/systems/system_64.xml
- [Content_Types].xml
- _rels/.rels
- simulink/_rels/blockdiagram.xml.rels
- simulink/_rels/configSetInfo.xml.rels
- simulink/stateflow/_rels/machine.xml.rels
- simulink/systems/_rels/system_126.xml.rels
- simulink/systems/_rels/system_root.xml.rels
- metadata/coreProperties.xml
- metadata/mwcoreProperties.xml
- metadata/mwcorePropertiesExtension.xml
- metadata/mwcorePropertiesReleaseInfo.xml
- simulink/ScheduleCore.xml
- simulink/ScheduleEditor.xml
- simulink/bddefaults.xml
- simulink/blockdiagram.xml
- simulink/configSet0.xml
- simulink/configSetInfo.xml
- simulink/graphicalInterface.xml
- simulink/hdlParams.xml
- simulink/modelDictionary.xml
- simulink/stateflow/chart_11.xml
- simulink/stateflow/machine.xml
- simulink/windowsInfo.xml
