# Supplementary material for: Structural performance evaluation of electric vehicle chassis under static and dynamic loads
Source: Sci Rep. 2025 Feb 12;15:5168. doi: 10.1038/s41598-025-86924-w (PMC11821887; doi:10.1038/s41598-025-86924-w)
Supplement: Supplementary file 1 — Supplementary Information 1. [file 41598_2025_86924_MOESM1_ESM.slx › simulink/systems/system_root.xml]

<?xml version="1.0" encoding="utf-8"?>
<System>
  <P Name="Location">[-1, -7, 1537, 865]</P>
  <P Name="Open">on</P>
  <P Name="ZoomFactor">125</P>
  <P Name="ReportName">simulink-default.rpt</P>
  <P Name="SIDHighWatermark">133</P>
  <Block BlockType="Sum" Name="Add1" SID="15">
    <PortCounts in="2" out="1"/>
    <P Name="Position">[190, 391, 220, 424]</P>
    <P Name="ZOrder">15</P>
    <P Name="DropShadow">on</P>
    <P Name="IconShape">rectangular</P>
  </Block>
  <Block BlockType="Sum" Name="Add4" SID="18">
    <PortCounts in="3" out="1"/>
    <P Name="Position">[190, 623, 220, 677]</P>
    <P Name="ZOrder">22</P>
    <P Name="DropShadow">on</P>
    <P Name="IconShape">rectangular</P>
    <P Name="Inputs">--+</P>
  </Block>
  <Block BlockType="SubSystem" Name="Bump Excitation " SID="126">
    <PortCounts out="1"/>
    <P Name="Position">[675, 575, 715, 635]</P>
    <P Name="ZOrder">192</P>
    <P Name="BlockMirror">on</P>
    <P Name="BackgroundColor">[0.584314, 0.584314, 0.584314]</P>
    <P Name="DropShadow">on</P>
    <P Name="ContentPreviewEnabled">on</P>
    <PortProperties>
      <Port Type="out" Index="1">
        <P Name="Name">Bump Excitation (zr)</P>
        <P Name="PropagatedSignals">Bump Excitation (zr)</P>
      </Port>
    </PortProperties>
    <System Ref="system_126"/>
  </Block>
  <Block BlockType="Scope" Name="Bump Profile" SID="28">
    <PortCounts in="1"/>
    <P Name="Position">[680, 704, 710, 736]</P>
    <P Name="ZOrder">51</P>
    <P Name="DropShadow">on</P>
    <P Name="AttributesFormatString">
</P>
    <P Name="ScopeSpecificationString">Simulink.scopes.TimeScopeBlockCfg(&apos;CurrentConfiguration&apos;, extmgr.ConfigurationSet(extmgr.Configuration(&apos;Core&apos;,&apos;General UI&apos;,true),extmgr.Configuration(&apos;Core&apos;,&apos;Source UI&apos;,true),extmgr.Configuration(&apos;Sources&apos;,&apos;WiredSimulink&apos;,true,&apos;DataLoggingVariableName&apos;,&apos;ScopeData3&apos;),extmgr.Configuration(&apos;Visuals&apos;,&apos;Time Domain&apos;,true,&apos;SerializedDisplays&apos;,{struct(&apos;MinYLimReal&apos;,&apos;-0.00954&apos;,&apos;MaxYLimReal&apos;,&apos;0.08588&apos;,&apos;YLabelReal&apos;,&apos;&apos;,&apos;MinYLimMag&apos;,&apos;0.00000&apos;,&apos;MaxYLimMag&apos;,&apos;0.08588&apos;,&apos;LegendVisibility&apos;,&apos;off&apos;,&apos;XGrid&apos;,true,&apos;YGrid&apos;,true,&apos;PlotMagPhase&apos;,false,&apos;AxesColor&apos;,[0 0 0],&apos;AxesTickColor&apos;,[0.686274509803922 0.686274509803922 0.686274509803922],&apos;ColorOrder&apos;,[1 1 0.0666666666666667;0.0745098039215686 0.623529411764706 1;1 0.411764705882353 0.16078431372549;0.392156862745098 0.831372549019608 0.0745098039215686;0.717647058823529 0.274509803921569 1;0.0588235294117647 1 1;1 0.0745098039215686 0.650980392156863],&apos;Title&apos;,&apos;%&lt;SignalLabel&gt;&apos;,&apos;LinePropertiesCache&apos;,{{struct(&apos;Marker&apos;,&apos;o&apos;,&apos;MarkerSize&apos;,8)}},&apos;UserDefinedChannelNames&apos;,{{}},&apos;NumLines&apos;,1,&apos;LineNames&apos;,{{&apos;BumpProfile&apos;}},&apos;ShowContent&apos;,true,&apos;Placement&apos;,1)},&apos;DisplayPropertyDefaults&apos;,struct(&apos;MinYLimReal&apos;,&apos;-0.00954&apos;,&apos;MaxYLimReal&apos;,&apos;0.08588&apos;,&apos;YLabelReal&apos;,&apos;&apos;,&apos;MinYLimMag&apos;,&apos;0.00000&apos;,&apos;MaxYLimMag&apos;,&apos;0.08588&apos;,&apos;LegendVisibility&apos;,&apos;off&apos;,&apos;XGrid&apos;,true,&apos;YGrid&apos;,true,&apos;PlotMagPhase&apos;,false,&apos;AxesColor&apos;,[0 0 0],&apos;AxesTickColor&apos;,[0.686274509803922 0.686274509803922 0.686274509803922],&apos;ColorOrder&apos;,[0.0745098039215686 0.623529411764706 1;1 0.411764705882353 0.16078431372549;1 1 0.0666666666666667;0.717647058823529 0.274509803921569 1;0.392156862745098 0.831372549019608 0.0745098039215686;0.0588235294117647 1 1;1 0.0745098039215686 0.650980392156863])),extmgr.Configuration(&apos;Tools&apos;,&apos;Plot Navigation&apos;,true,&apos;OnceAtStop&apos;,false,&apos;PreviousZoomMode&apos;,&apos;ZoomOut&apos;,&apos;PreviousAutoscale&apos;,&apos;XY&apos;),extmgr.Configuration(&apos;Tools&apos;,&apos;Measurements&apos;,true,&apos;Version&apos;,&apos;2023a&apos;)),&apos;Version&apos;,&apos;2023a&apos;,&apos;Position&apos;,[162.6 282.6 420 285.6])</P>
    <P Name="NumInputPorts">1</P>
    <P Name="Floating">off</P>
  </Block>
  <Block BlockType="Scope" Name="Chassis Acceleration" SID="115">
    <PortCounts in="1"/>
    <P Name="Position">[390, 324, 420, 356]</P>
    <P Name="ZOrder">187</P>
    <P Name="DropShadow">on</P>
    <P Name="ScopeSpecificationString">Simulink.scopes.TimeScopeBlockCfg(&apos;CurrentConfiguration&apos;, extmgr.ConfigurationSet(extmgr.Configuration(&apos;Core&apos;,&apos;General UI&apos;,true),extmgr.Configuration(&apos;Core&apos;,&apos;Source UI&apos;,true),extmgr.Configuration(&apos;Sources&apos;,&apos;WiredSimulink&apos;,true,&apos;DataLoggingVariableName&apos;,&apos;ScopeData3&apos;),extmgr.Configuration(&apos;Visuals&apos;,&apos;Time Domain&apos;,true,&apos;SerializedDisplays&apos;,{struct(&apos;MinYLimReal&apos;,&apos;-20.61368&apos;,&apos;MaxYLimReal&apos;,&apos;18.29199&apos;,&apos;YLabelReal&apos;,&apos;&apos;,&apos;MinYLimMag&apos;,&apos;0.00000&apos;,&apos;MaxYLimMag&apos;,&apos;20.61368&apos;,&apos;LegendVisibility&apos;,&apos;off&apos;,&apos;XGrid&apos;,true,&apos;YGrid&apos;,true,&apos;PlotMagPhase&apos;,false,&apos;AxesColor&apos;,[0 0 0],&apos;AxesTickColor&apos;,[0.686274509803922 0.686274509803922 0.686274509803922],&apos;ColorOrder&apos;,[1 1 0.0666666666666667;0.0745098039215686 0.623529411764706 1;1 0.411764705882353 0.16078431372549;0.392156862745098 0.831372549019608 0.0745098039215686;0.717647058823529 0.274509803921569 1;0.0588235294117647 1 1;1 0.0745098039215686 0.650980392156863],&apos;Title&apos;,&apos;%&lt;SignalLabel&gt;&apos;,&apos;LinePropertiesCache&apos;,{{}},&apos;UserDefinedChannelNames&apos;,{{}},&apos;NumLines&apos;,1,&apos;LineNames&apos;,{{&apos;Xs dd&apos;}},&apos;ShowContent&apos;,true,&apos;Placement&apos;,1)},&apos;DisplayPropertyDefaults&apos;,struct(&apos;MinYLimReal&apos;,&apos;-20.61368&apos;,&apos;MaxYLimReal&apos;,&apos;18.29199&apos;,&apos;YLabelReal&apos;,&apos;&apos;,&apos;MinYLimMag&apos;,&apos;0.00000&apos;,&apos;MaxYLimMag&apos;,&apos;20.61368&apos;,&apos;LegendVisibility&apos;,&apos;off&apos;,&apos;XGrid&apos;,true,&apos;YGrid&apos;,true,&apos;PlotMagPhase&apos;,false,&apos;AxesColor&apos;,[0 0 0],&apos;AxesTickColor&apos;,[0.686274509803922 0.686274509803922 0.686274509803922],&apos;ColorOrder&apos;,[0.0745098039215686 0.623529411764706 1;1 0.411764705882353 0.16078431372549;1 1 0.0666666666666667;0.717647058823529 0.274509803921569 1;0.392156862745098 0.831372549019608 0.0745098039215686;0.0588235294117647 1 1;1 0.0745098039215686 0.650980392156863])),extmgr.Configuration(&apos;Tools&apos;,&apos;Plot Navigation&apos;,true),extmgr.Configuration(&apos;Tools&apos;,&apos;Measurements&apos;,true,&apos;Version&apos;,&apos;2023a&apos;)),&apos;Version&apos;,&apos;2023a&apos;)</P>
    <P Name="NumInputPorts">1</P>
    <P Name="Floating">off</P>
  </Block>
  <Block BlockType="Gain" Name="Cs" SID="24">
    <P Name="Position">[345, 555, 405, 585]</P>
    <P Name="ZOrder">24</P>
    <P Name="BlockMirror">on</P>
    <P Name="DropShadow">on</P>
    <P Name="Gain">866</P>
    <PortProperties>
      <Port Type="out" Index="1">
        <P Name="Name">Cs(Xu dot  - Xs dot )</P>
      </Port>
    </PortProperties>
  </Block>
  <Block BlockType="Integrator" Name="Integrator" SID="2">
    <PortCounts in="1" out="1"/>
    <P Name="Position">[560, 395, 590, 425]</P>
    <P Name="ZOrder">2</P>
    <P Name="DropShadow">on</P>
    <PortProperties>
      <Port Type="out" Index="1">
        <P Name="Name">Xs</P>
      </Port>
    </PortProperties>
  </Block>
  <Block BlockType="Integrator" Name="Integrator2" SID="4">
    <PortCounts in="1" out="1"/>
    <P Name="Position">[380, 395, 410, 425]</P>
    <P Name="ZOrder">4</P>
    <P Name="DropShadow">on</P>
    <PortProperties>
      <Port Type="out" Index="1">
        <P Name="Name">Xs dot</P>
      </Port>
    </PortProperties>
  </Block>
  <Block BlockType="Integrator" Name="Integrator4" SID="20">
    <PortCounts in="1" out="1"/>
    <P Name="Position">[505, 635, 535, 665]</P>
    <P Name="ZOrder">18</P>
    <P Name="DropShadow">on</P>
    <PortProperties>
      <Port Type="out" Index="1">
        <P Name="Name">Xu</P>
      </Port>
    </PortProperties>
  </Block>
  <Block BlockType="Integrator" Name="Integrator5" SID="21">
    <PortCounts in="1" out="1"/>
    <P Name="Position">[375, 635, 405, 665]</P>
    <P Name="ZOrder">19</P>
    <P Name="DropShadow">on</P>
    <PortProperties>
      <Port Type="out" Index="1">
        <P Name="Name">Xu dot</P>
      </Port>
    </PortProperties>
  </Block>
  <Block BlockType="Gain" Name="Ks" SID="8">
    <P Name="Position">[345, 470, 410, 500]</P>
    <P Name="ZOrder">8</P>
    <P Name="BlockMirror">on</P>
    <P Name="DropShadow">on</P>
    <P Name="Gain">20600</P>
    <PortProperties>
      <Port Type="out" Index="1">
        <P Name="Name">Ks(Xu  - Xs )</P>
      </Port>
    </PortProperties>
  </Block>
  <Block BlockType="Gain" Name="Kt" SID="27">
    <P Name="Position">[345, 702, 405, 738]</P>
    <P Name="ZOrder">27</P>
    <P Name="BlockMirror">on</P>
    <P Name="DropShadow">on</P>
    <P Name="Gain">200000</P>
    <PortProperties>
      <Port Type="out" Index="1">
        <P Name="Name">Kt(Xr-Xu)</P>
      </Port>
    </PortProperties>
  </Block>
  <Block BlockType="Gain" Name="Ms" SID="12">
    <P Name="Position">[270, 392, 320, 428]</P>
    <P Name="ZOrder">12</P>
    <P Name="DropShadow">on</P>
    <P Name="Gain">1/210</P>
    <PortProperties>
      <Port Type="out" Index="1">
        <P Name="Name">Xs dd</P>
      </Port>
    </PortProperties>
  </Block>
  <Block BlockType="Gain" Name="Mu" SID="19">
    <P Name="Position">[265, 630, 315, 670]</P>
    <P Name="ZOrder">21</P>
    <P Name="DropShadow">on</P>
    <P Name="Gain">1/22</P>
    <PortProperties>
      <Port Type="out" Index="1">
        <P Name="Name">Xu dd</P>
      </Port>
    </PortProperties>
  </Block>
  <Block BlockType="Sum" Name="Sum" SID="7">
    <PortCounts in="2" out="1"/>
    <P Name="Position">[565, 475, 585, 495]</P>
    <P Name="ZOrder">7</P>
    <P Name="BlockMirror">on</P>
    <P Name="DropShadow">on</P>
    <P Name="Inputs">|-+</P>
    <PortProperties>
      <Port Type="out" Index="1">
        <P Name="Name">(Xu  - Xs )</P>
      </Port>
    </PortProperties>
  </Block>
  <Block BlockType="Sum" Name="Sum1" SID="23">
    <PortCounts in="2" out="1"/>
    <P Name="Position">[450, 560, 470, 580]</P>
    <P Name="ZOrder">23</P>
    <P Name="BlockMirror">on</P>
    <P Name="DropShadow">on</P>
    <P Name="Inputs">|-+</P>
  </Block>
  <Block BlockType="Sum" Name="Sum2" SID="26">
    <PortCounts in="2" out="1"/>
    <P Name="Position">[565, 710, 585, 730]</P>
    <P Name="ZOrder">26</P>
    <P Name="BlockMirror">on</P>
    <P Name="DropShadow">on</P>
    <P Name="Inputs">-+|</P>
  </Block>
  <Block BlockType="Scope" Name="Suspension Force" SID="116">
    <PortCounts in="1"/>
    <P Name="Position">[160, 324, 190, 356]</P>
    <P Name="ZOrder">188</P>
    <P Name="BlockMirror">on</P>
    <P Name="ForegroundColor">blue</P>
    <P Name="DropShadow">on</P>
    <P Name="ScopeSpecificationString">Simulink.scopes.TimeScopeBlockCfg(&apos;CurrentConfiguration&apos;, extmgr.ConfigurationSet(extmgr.Configuration(&apos;Core&apos;,&apos;General UI&apos;,true),extmgr.Configuration(&apos;Core&apos;,&apos;Source UI&apos;,true),extmgr.Configuration(&apos;Sources&apos;,&apos;WiredSimulink&apos;,true,&apos;DataLoggingVariableName&apos;,&apos;ScopeData4&apos;),extmgr.Configuration(&apos;Visuals&apos;,&apos;Time Domain&apos;,true,&apos;SerializedDisplays&apos;,{struct(&apos;MinYLimReal&apos;,&apos;-5668.76227&apos;,&apos;MaxYLimReal&apos;,&apos;5030.29619&apos;,&apos;YLabelReal&apos;,&apos;&apos;,&apos;MinYLimMag&apos;,&apos;  0.00000&apos;,&apos;MaxYLimMag&apos;,&apos;5668.76227&apos;,&apos;LegendVisibility&apos;,&apos;On&apos;,&apos;XGrid&apos;,true,&apos;YGrid&apos;,true,&apos;PlotMagPhase&apos;,false,&apos;AxesColor&apos;,[0 0 0],&apos;AxesTickColor&apos;,[0.686274509803922 0.686274509803922 0.686274509803922],&apos;ColorOrder&apos;,[1 1 0.0666666666666667;0.0745098039215686 0.623529411764706 1;1 0.411764705882353 0.16078431372549;0.392156862745098 0.831372549019608 0.0745098039215686;0.717647058823529 0.274509803921569 1;0.0588235294117647 1 1;1 0.0745098039215686 0.650980392156863],&apos;Title&apos;,&apos;%&lt;SignalLabel&gt;&apos;,&apos;LinePropertiesCache&apos;,{{}},&apos;UserDefinedChannelNames&apos;,{{}},&apos;NumLines&apos;,1,&apos;LineNames&apos;,{{&apos;Add1&apos;}},&apos;ShowContent&apos;,true,&apos;Placement&apos;,1)},&apos;DisplayPropertyDefaults&apos;,struct(&apos;MinYLimReal&apos;,&apos;-5668.76227&apos;,&apos;MaxYLimReal&apos;,&apos;5030.29619&apos;,&apos;YLabelReal&apos;,&apos;&apos;,&apos;MinYLimMag&apos;,&apos;  0.00000&apos;,&apos;MaxYLimMag&apos;,&apos;5668.76227&apos;,&apos;LegendVisibility&apos;,&apos;On&apos;,&apos;XGrid&apos;,true,&apos;YGrid&apos;,true,&apos;PlotMagPhase&apos;,false,&apos;AxesColor&apos;,[0 0 0],&apos;AxesTickColor&apos;,[0.686274509803922 0.686274509803922 0.686274509803922],&apos;ColorOrder&apos;,[0.0745098039215686 0.623529411764706 1;1 0.411764705882353 0.16078431372549;1 1 0.0666666666666667;0.717647058823529 0.274509803921569 1;0.392156862745098 0.831372549019608 0.0745098039215686;0.0588235294117647 1 1;1 0.0745098039215686 0.650980392156863])),extmgr.Configuration(&apos;Tools&apos;,&apos;Plot Navigation&apos;,true),extmgr.Configuration(&apos;Tools&apos;,&apos;Measurements&apos;,true,&apos;Version&apos;,&apos;2023a&apos;,&apos;Measurements&apos;,struct(&apos;signalstats&apos;,[]))),&apos;Version&apos;,&apos;2023a&apos;,&apos;Position&apos;,[283.4 169.8 560 420])</P>
    <P Name="NumInputPorts">1</P>
    <P Name="Floating">off</P>
  </Block>
  <Line>
    <P Name="Name">Xs</P>
    <P Name="FontSize">10</P>
    <P Name="ZOrder">1</P>
    <P Name="Labels">[2, 0]</P>
    <P Name="Src">2#out:1</P>
    <P Name="Points">[15, 0; 0, 75; -25, 0]</P>
    <P Name="Dst">7#in:1</P>
  </Line>
  <Line>
    <P Name="Name">Xs dd</P>
    <P Name="FontSize">10</P>
    <P Name="ZOrder">346</P>
    <P Name="Src">12#out:1</P>
    <P Name="Points">[20, 0]</P>
    <Branch>
      <P Name="ZOrder">348</P>
      <P Name="Points">[0, -70]</P>
      <P Name="Dst">115#in:1</P>
    </Branch>
    <Branch>
      <P Name="ZOrder">347</P>
      <P Name="Labels">[-1, 0]</P>
      <P Name="Dst">4#in:1</P>
    </Branch>
  </Line>
  <Line>
    <P Name="Name">Xs dot</P>
    <P Name="FontSize">10</P>
    <P Name="ZOrder">3</P>
    <P Name="Labels">[1, 1]</P>
    <P Name="Src">4#out:1</P>
    <P Name="Points">[114, 0]</P>
    <Branch>
      <P Name="ZOrder">333</P>
      <P Name="Dst">2#in:1</P>
    </Branch>
    <Branch>
      <P Name="ZOrder">43</P>
      <P Name="Points">[0, 160]</P>
      <P Name="Dst">23#in:1</P>
    </Branch>
  </Line>
  <Line>
    <P Name="ZOrder">4</P>
    <P Name="Src">15#out:1</P>
    <P Name="Points">[16, 0]</P>
    <Branch>
      <P Name="ZOrder">350</P>
      <P Name="Points">[0, -70]</P>
      <P Name="Dst">116#in:1</P>
    </Branch>
    <Branch>
      <P Name="ZOrder">349</P>
      <P Name="Dst">12#in:1</P>
    </Branch>
  </Line>
  <Line>
    <P Name="Name">Xu dd</P>
    <P Name="FontSize">10</P>
    <P Name="ZOrder">5</P>
    <P Name="Labels">[1, 1]</P>
    <P Name="Src">19#out:1</P>
    <P Name="Dst">21#in:1</P>
  </Line>
  <Line>
    <P Name="ZOrder">6</P>
    <P Name="Src">18#out:1</P>
    <P Name="Dst">19#in:1</P>
  </Line>
  <Line>
    <P Name="Name">Xu dot</P>
    <P Name="FontSize">10</P>
    <P Name="ZOrder">7</P>
    <P Name="Labels">[1, 1]</P>
    <P Name="Src">21#out:1</P>
    <P Name="Points">[50, 0]</P>
    <Branch>
      <P Name="ZOrder">436</P>
      <P Name="Dst">20#in:1</P>
    </Branch>
    <Branch>
      <P Name="ZOrder">435</P>
      <P Name="Labels">[1, 1]</P>
      <P Name="Dst">23#in:2</P>
    </Branch>
  </Line>
  <Line>
    <P Name="Name">Xu</P>
    <P Name="FontSize">10</P>
    <P Name="ZOrder">8</P>
    <P Name="Src">20#out:1</P>
    <P Name="Points">[35, 0]</P>
    <Branch>
      <P Name="ZOrder">328</P>
      <P Name="Labels">[1, 1]</P>
      <P Name="Dst">7#in:2</P>
    </Branch>
    <Branch>
      <P Name="ZOrder">145</P>
      <P Name="Labels">[1, 0]</P>
      <P Name="Dst">26#in:1</P>
    </Branch>
  </Line>
  <Line>
    <P Name="Name">(Xu  - Xs )</P>
    <P Name="FontSize">10</P>
    <P Name="ZOrder">38</P>
    <P Name="Labels">[1, 0]</P>
    <P Name="Src">7#out:1</P>
    <P Name="Dst">8#in:1</P>
  </Line>
  <Line>
    <P Name="Name">Ks(Xu  - Xs )</P>
    <P Name="FontSize">10</P>
    <P Name="ZOrder">39</P>
    <P Name="Labels">[2, 0]</P>
    <P Name="Src">8#out:1</P>
    <P Name="Points">[5, 0; -170, 0]</P>
    <Branch>
      <P Name="ZOrder">357</P>
      <P Name="Dst">15#in:2</P>
    </Branch>
    <Branch>
      <P Name="ZOrder">353</P>
      <P Name="Dst">18#in:1</P>
    </Branch>
  </Line>
  <Line>
    <P Name="ZOrder">46</P>
    <P Name="Src">23#out:1</P>
    <P Name="Points">[5, 0]</P>
    <P Name="Dst">24#in:1</P>
  </Line>
  <Line>
    <P Name="Name">Cs(Xu dot  - Xs dot )</P>
    <P Name="FontSize">10</P>
    <P Name="ZOrder">47</P>
    <P Name="Labels">[1, 0]</P>
    <P Name="Src">24#out:1</P>
    <P Name="Points">[-188, 0]</P>
    <Branch>
      <P Name="ZOrder">355</P>
      <P Name="Points">[0, -170]</P>
      <P Name="Dst">15#in:1</P>
    </Branch>
    <Branch>
      <P Name="ZOrder">354</P>
      <P Name="Points">[0, 80]</P>
      <P Name="Dst">18#in:2</P>
    </Branch>
  </Line>
  <Line>
    <P Name="ZOrder">53</P>
    <P Name="Src">26#out:1</P>
    <P Name="Dst">27#in:1</P>
  </Line>
  <Line>
    <P Name="Name">Kt(Xr-Xu)</P>
    <P Name="FontSize">10</P>
    <P Name="ZOrder">54</P>
    <P Name="Labels">[1, 0]</P>
    <P Name="Src">27#out:1</P>
    <P Name="Points">[-187, 0; 0, -50]</P>
    <P Name="Dst">18#in:3</P>
  </Line>
  <Line>
    <P Name="Name">Bump Excitation (zr)</P>
    <P Name="ZOrder">381</P>
    <P Name="Labels">[2, 1]</P>
    <P Name="Src">126#out:1</P>
    <P Name="Points">[-35, 0; 0, 115]</P>
    <Branch>
      <P Name="ZOrder">431</P>
      <P Name="Dst">26#in:2</P>
    </Branch>
    <Branch>
      <P Name="ZOrder">335</P>
      <P Name="Dst">28#in:1</P>
    </Branch>
  </Line>
</System>
