# Supplementary material for: Structural performance evaluation of electric vehicle chassis under static and dynamic loads
Source: Sci Rep. 2025 Feb 12;15:5168. doi: 10.1038/s41598-025-86924-w (PMC11821887; doi:10.1038/s41598-025-86924-w)
Supplement: Supplementary file 1 — Supplementary Information 1. [file 41598_2025_86924_MOESM1_ESM.slx › simulink/systems/system_126.xml]

<?xml version="1.0" encoding="utf-8"?>
<System>
  <P Name="Location">[-1, -7, 1537, 865]</P>
  <P Name="ZoomFactor">175</P>
  <Block BlockType="Clock" Name="Clock" SID="99">
    <P Name="Position">[260, 32, 285, 58]</P>
    <P Name="ZOrder">178</P>
    <P Name="BlockMirror">on</P>
    <P Name="DisplayTime">on</P>
    <P Name="Decimation">100</P>
  </Block>
  <Block BlockType="Constant" Name="Constant" SID="65">
    <P Name="Position">[260, 80, 290, 110]</P>
    <P Name="ZOrder">152</P>
    <P Name="BlockMirror">on</P>
    <P Name="Value">0.4</P>
  </Block>
  <Block BlockType="Constant" Name="Constant1" SID="66">
    <P Name="Position">[260, 130, 290, 160]</P>
    <P Name="ZOrder">153</P>
    <P Name="BlockMirror">on</P>
    <P Name="Value">0.08</P>
  </Block>
  <Block BlockType="Constant" Name="Constant2" SID="67">
    <P Name="Position">[260, 180, 290, 210]</P>
    <P Name="ZOrder">154</P>
    <P Name="BlockMirror">on</P>
    <P Name="Value">8.33</P>
  </Block>
  <Block BlockType="Constant" Name="Constant3" SID="68">
    <P Name="Position">[260, 230, 290, 260]</P>
    <P Name="ZOrder">155</P>
    <P Name="BlockMirror">on</P>
    <P Name="Value">0</P>
  </Block>
  <Block BlockType="SubSystem" Name="MATLAB Function1" SID="64">
    <PortCounts in="5" out="1"/>
    <P Name="Position">[100, 21, 225, 269]</P>
    <P Name="ZOrder">151</P>
    <P Name="BlockMirror">on</P>
    <P Name="LibrarySourceBlock">simulink/User-Defined
Functions/MATLAB Function</P>
    <P Name="ErrorFcn">Stateflow.Translate.translate</P>
    <P Name="PermitHierarchicalResolution">ExplicitOnly</P>
    <P Name="TreatAsAtomicUnit">on</P>
    <P Name="SFBlockType">MATLAB Function</P>
    <P Name="ContentPreviewEnabled">on</P>
    <PortProperties>
      <Port Type="out" Index="1">
        <P Name="Name">Bump Excitation (zr)</P>
        <P Name="PropagatedSignals">height</P>
      </Port>
    </PortProperties>
    <System Ref="system_64"/>
  </Block>
  <Block BlockType="Outport" Name="zr" SID="127">
    <P Name="Position">[-70, 138, -40, 152]</P>
    <P Name="ZOrder">179</P>
    <P Name="BlockMirror">on</P>
  </Block>
  <Line>
    <P Name="ZOrder">281</P>
    <P Name="Src">99#out:1</P>
    <P Name="Dst">64#in:1</P>
  </Line>
  <Line>
    <P Name="ZOrder">117</P>
    <P Name="Src">68#out:1</P>
    <P Name="Dst">64#in:5</P>
  </Line>
  <Line>
    <P Name="ZOrder">119</P>
    <P Name="Src">66#out:1</P>
    <P Name="Dst">64#in:3</P>
  </Line>
  <Line>
    <P Name="ZOrder">120</P>
    <P Name="Src">65#out:1</P>
    <P Name="Dst">64#in:2</P>
  </Line>
  <Line>
    <P Name="ZOrder">118</P>
    <P Name="Src">67#out:1</P>
    <P Name="Dst">64#in:4</P>
  </Line>
  <Line>
    <P Name="Name">Bump Excitation (zr)</P>
    <P Name="FontSize">10</P>
    <P Name="ZOrder">282</P>
    <P Name="Labels">[1, 1]</P>
    <P Name="Src">64#out:1</P>
    <P Name="Dst">127#in:1</P>
  </Line>
</System>
