# Supplementary material for: Structural performance evaluation of electric vehicle chassis under static and dynamic loads
Source: Sci Rep. 2025 Feb 12;15:5168. doi: 10.1038/s41598-025-86924-w (PMC11821887; doi:10.1038/s41598-025-86924-w)
Supplement: Supplementary file 1 — Supplementary Information 1. [file 41598_2025_86924_MOESM1_ESM.slx › simulink/systems/system_64.xml]

<?xml version="1.0" encoding="utf-8"?>
<System>
  <P Name="Location">[223, 338, 826, 833]</P>
  <P Name="SIDHighWatermark">31</P>
  <Block BlockType="Inport" Name="t" SID="64::1">
    <P Name="Position">[20, 101, 40, 119]</P>
    <P Name="ZOrder">-1</P>
  </Block>
  <Block BlockType="Inport" Name="L" SID="64::28">
    <P Name="Position">[20, 136, 40, 154]</P>
    <P Name="ZOrder">19</P>
    <P Name="Port">2</P>
  </Block>
  <Block BlockType="Inport" Name="h" SID="64::29">
    <P Name="Position">[20, 171, 40, 189]</P>
    <P Name="ZOrder">20</P>
    <P Name="Port">3</P>
  </Block>
  <Block BlockType="Inport" Name="v" SID="64::30">
    <P Name="Position">[20, 206, 40, 224]</P>
    <P Name="ZOrder">21</P>
    <P Name="Port">4</P>
  </Block>
  <Block BlockType="Inport" Name="d" SID="64::31">
    <P Name="Position">[20, 246, 40, 264]</P>
    <P Name="ZOrder">22</P>
    <P Name="Port">5</P>
  </Block>
  <Block BlockType="Demux" Name=" Demux " SID="64::26">
    <PortCounts in="1" out="1"/>
    <P Name="Position">[270, 230, 320, 270]</P>
    <P Name="ZOrder">17</P>
    <P Name="Outputs">1</P>
  </Block>
  <Block BlockType="S-Function" Name=" SFunction " SID="64::25">
    <P Name="Tag">Stateflow S-Function 1</P>
    <PortCounts in="5" out="2"/>
    <P Name="Position">[180, 105, 230, 225]</P>
    <P Name="ZOrder">16</P>
    <P Name="FunctionName">sf_sfun</P>
    <P Name="PortCounts">[5 2]</P>
    <P Name="SFunctionDeploymentMode">off</P>
    <P Name="EnableBusSupport">on</P>
    <P Name="SFcnIsStateOwnerBlock">off</P>
    <PortProperties>
      <Port Type="out" Index="2">
        <P Name="Name">height</P>
      </Port>
    </PortProperties>
  </Block>
  <Block BlockType="Terminator" Name=" Terminator " SID="64::27">
    <P Name="Position">[460, 241, 480, 259]</P>
    <P Name="ZOrder">18</P>
  </Block>
  <Block BlockType="Outport" Name="height" SID="64::5">
    <P Name="Position">[460, 101, 480, 119]</P>
    <P Name="ZOrder">-5</P>
  </Block>
  <Line>
    <P Name="ZOrder">23</P>
    <P Name="Src">64::1#out:1</P>
    <P Name="Dst">64::25#in:1</P>
  </Line>
  <Line>
    <P Name="ZOrder">24</P>
    <P Name="Src">64::28#out:1</P>
    <P Name="Points">[23, 0; 0, -5]</P>
    <P Name="Dst">64::25#in:2</P>
  </Line>
  <Line>
    <P Name="ZOrder">25</P>
    <P Name="Src">64::29#out:1</P>
    <P Name="Points">[46, 0; 0, -15]</P>
    <P Name="Dst">64::25#in:3</P>
  </Line>
  <Line>
    <P Name="ZOrder">26</P>
    <P Name="Src">64::30#out:1</P>
    <P Name="Points">[69, 0; 0, -25]</P>
    <P Name="Dst">64::25#in:4</P>
  </Line>
  <Line>
    <P Name="ZOrder">27</P>
    <P Name="Src">64::31#out:1</P>
    <P Name="Points">[96, 0; 0, -40]</P>
    <P Name="Dst">64::25#in:5</P>
  </Line>
  <Line>
    <P Name="Name">height</P>
    <P Name="ZOrder">28</P>
    <P Name="Labels">[0, 0]</P>
    <P Name="Src">64::25#out:2</P>
    <P Name="Points">[119, 0; 0, -85]</P>
    <P Name="Dst">64::5#in:1</P>
  </Line>
  <Line>
    <P Name="ZOrder">29</P>
    <P Name="Src">64::26#out:1</P>
    <P Name="Dst">64::27#in:1</P>
  </Line>
  <Line>
    <P Name="ZOrder">30</P>
    <P Name="Src">64::25#out:1</P>
    <P Name="Points">[15, 0; 0, 115]</P>
    <P Name="Dst">64::26#in:1</P>
  </Line>
</System>
