# Supplementary material for: Structural performance evaluation of electric vehicle chassis under static and dynamic loads
Source: Sci Rep. 2025 Feb 12;15:5168. doi: 10.1038/s41598-025-86924-w (PMC11821887; doi:10.1038/s41598-025-86924-w)
Supplement: Supplementary file 1 — Supplementary Information 1. [file 41598_2025_86924_MOESM1_ESM.slx › [Content_Types].xml]

<?xml version="1.0" encoding="UTF-8" standalone="yes" ?>
<Types xmlns="http://schemas.openxmlformats.org/package/2006/content-types">
  <Default ContentType="image/png" Extension="png"/>
  <Default ContentType="application/vnd.openxmlformats-package.relationships+xml" Extension="rels"/>
  <Default ContentType="application/vnd.mathworks.simulink.mdl+xml" Extension="xml"/>
  <Override ContentType="application/vnd.openxmlformats-package.core-properties+xml" PartName="/metadata/coreProperties.xml"/>
  <Override ContentType="application/vnd.mathworks.package.coreProperties+xml" PartName="/metadata/mwcoreProperties.xml"/>
  <Override ContentType="application/vnd.mathworks.package.corePropertiesExtension+xml" PartName="/metadata/mwcorePropertiesExtension.xml"/>
  <Override ContentType="application/vnd.mathworks.package.corePropertiesReleaseInfo+xml" PartName="/metadata/mwcorePropertiesReleaseInfo.xml"/>
  <Override ContentType="application/vnd.mathworks.simulink.configSet+xml" PartName="/simulink/configSet0.xml"/>
  <Override ContentType="application/vnd.mathworks.simulink.configSetInfo+xml" PartName="/simulink/configSetInfo.xml"/>
  <Override ContentType="application/vnd.mathworks.simulink.graphicalInterface+xml" PartName="/simulink/graphicalInterface.xml"/>
  <Override ContentType="application/vnd.mathworks.simulink.hdlparams+xml" PartName="/simulink/hdlParams.xml"/>
  <Override ContentType="application/vnd.mathworks.simulink.mf0+xml" PartName="/simulink/modelDictionary.xml"/>
  <Override ContentType="application/vnd.mathworks.simulink.ScheduleCore+xml" PartName="/simulink/ScheduleCore.xml"/>
  <Override ContentType="application/vnd.mathworks.simulink.ScheduleEditor+xml" PartName="/simulink/ScheduleEditor.xml"/>
  <Override ContentType="application/vnd.mathworks.stateflow.chart+xml" PartName="/simulink/stateflow/chart_11.xml"/>
  <Override ContentType="application/vnd.mathworks.stateflow.machine+xml" PartName="/simulink/stateflow/machine.xml"/>
  <Override ContentType="application/vnd.mathworks.simulink.blockDiagram+xml" PartName="/simulink/windowsInfo.xml"/>
</Types>
