# Supplementary material for: Structural performance evaluation of electric vehicle chassis under static and dynamic loads
Source: Sci Rep. 2025 Feb 12;15:5168. doi: 10.1038/s41598-025-86924-w (PMC11821887; doi:10.1038/s41598-025-86924-w)
Supplement: Supplementary file 1 — Supplementary Information 1. [file 41598_2025_86924_MOESM1_ESM.slx › simulink/_rels/blockdiagram.xml.rels]

<?xml version="1.0" encoding="UTF-8" standalone="yes" ?>
<Relationships xmlns="http://schemas.openxmlformats.org/package/2006/relationships">
  <Relationship Id="ScheduleCore" Target="ScheduleCore.xml" Type="http://schemas.mathworks.com/simulink/2013/relationships/ScheduleCore"/>
  <Relationship Id="ScheduleEditor" Target="ScheduleEditor.xml" Type="http://schemas.mathworks.com/simulink/2013/relationships/ScheduleEditor"/>
  <Relationship Id="graphicalInterface" Target="graphicalInterface.xml" Type="http://schemas.mathworks.com/simulinkModel/2014/relationships/graphicalInterface"/>
  <Relationship Id="hdlParams" Target="hdlParams.xml" Type="http://schemas.mathworks.com/simulink/2021/relationships/hdlParams"/>
  <Relationship Id="stateflow_machine" Target="stateflow/machine.xml" Type="http://schemas.mathworks.com/simulinkModel/2014/relationships/stateflowMachine"/>
  <Relationship Id="system_root" Target="systems/system_root.xml" Type="http://schemas.mathworks.com/simulink/2010/relationships/system"/>
  <Relationship Id="windowsInfo" Target="windowsInfo.xml" Type="http://schemas.mathworks.com/simulinkModel/2019/relationships/windowsInfo"/>
</Relationships>
