# Supplementary material for: Structural performance evaluation of electric vehicle chassis under static and dynamic loads
Source: Sci Rep. 2025 Feb 12;15:5168. doi: 10.1038/s41598-025-86924-w (PMC11821887; doi:10.1038/s41598-025-86924-w)
Supplement: Supplementary file 1 — Supplementary Information 1. [file 41598_2025_86924_MOESM1_ESM.slx › simulink/systems/_rels/system_126.xml.rels]

<?xml version="1.0" encoding="UTF-8" standalone="yes" ?>
<Relationships xmlns="http://schemas.openxmlformats.org/package/2006/relationships">
  <Relationship Id="system_64" Target="system_64.xml" Type="http://schemas.mathworks.com/simulink/2010/relationships/system"/>
</Relationships>
