# Supplementary material for: Structural performance evaluation of electric vehicle chassis under static and dynamic loads
Source: Sci Rep. 2025 Feb 12;15:5168. doi: 10.1038/s41598-025-86924-w (PMC11821887; doi:10.1038/s41598-025-86924-w)
Supplement: Supplementary file 1 — Supplementary Information 1. [file 41598_2025_86924_MOESM1_ESM.slx › metadata/coreProperties.xml]

<?xml version="1.0" encoding="UTF-8" standalone="yes" ?>
<cp:coreProperties xmlns:cp="http://schemas.openxmlformats.org/package/2006/metadata/core-properties" xmlns:dc="http://purl.org/dc/elements/1.1/" xmlns:dcmitype="http://purl.org/dc/dcmitype/" xmlns:dcterms="http://purl.org/dc/terms/" xmlns:xsi="http://www.w3.org/2001/XMLSchema-instance">
  <cp:category>model</cp:category>
  <dcterms:created xsi:type="dcterms:W3CDTF">2024-01-15T15:04:26Z</dcterms:created>
  <dc:creator>20115</dc:creator>
  <cp:lastModifiedBy>20115</cp:lastModifiedBy>
  <dcterms:modified xsi:type="dcterms:W3CDTF">2024-03-28T19:28:02Z</dcterms:modified>
  <cp:revision>1.26</cp:revision>
  <cp:version>R2023a</cp:version>
</cp:coreProperties>
