# Supplementary material for: Structural performance evaluation of electric vehicle chassis under static and dynamic loads
Source: Sci Rep. 2025 Feb 12;15:5168. doi: 10.1038/s41598-025-86924-w (PMC11821887; doi:10.1038/s41598-025-86924-w)
Supplement: Supplementary file 1 — Supplementary Information 1. [file 41598_2025_86924_MOESM1_ESM.slx › metadata/mwcorePropertiesReleaseInfo.xml]

<?xml version="1.0" encoding="UTF-8"?>
<!-- Version information for MathWorks R2023a Release -->
<MathWorks_version_info>
  <version>9.14.0.2206163</version>
  <release>R2023a</release>
  <description></description>
  <date>Feb 22 2023</date>
  <checksum>2058108452</checksum>
</MathWorks_version_info>
