# Supplementary material for: Structural performance evaluation of electric vehicle chassis under static and dynamic loads
Source: Sci Rep. 2025 Feb 12;15:5168. doi: 10.1038/s41598-025-86924-w (PMC11821887; doi:10.1038/s41598-025-86924-w)
Supplement: Supplementary file 1 — Supplementary Information 1. [file 41598_2025_86924_MOESM1_ESM.slx › simulink/ScheduleCore.xml]

<?xml version="1.0" encoding="UTF-8"?>
<sltp_graph version="1.1" packageUris="http://schema.mathworks.com/mf0/sltp_mm/R2023a_202209151115">
  <sltp.mm.core.Context type="sltp.mm.core.Context" uuid="eaa72d88-4ee5-416d-b060-e92534399baf">
    <priorityDirection>HighNumberLast</priorityDirection>
    <defaultEventBehavior type="sltp.mm.core.EventBehavior" uuid="d7ab87b1-5e71-4ca0-9d82-f03c5bd9acc2"/>
    <editorState type="sltp.mm.core.EditorState" uuid="dfddbac0-357d-476b-aee8-f6ce847b5b79">
      <isSynchronized>true</isSynchronized>
      <panelState type="sltp.mm.core.EditorPanelState" uuid="ce5f0e47-f930-4581-a1d3-2284783b58ef"/>
    </editorState>
    <rootTask type="sltp.mm.core.Task" uuid="d68bf30b-f682-4bfc-92a1-8148c2d0e839">
      <context type="sltp.mm.core.Context" uuid="eaa72d88-4ee5-416d-b060-e92534399baf"/>
      <explicit>false</explicit>
      <name>Default</name>
      <priority>-2147483648</priority>
      <subgraph type="sltp.mm.core.Graph" uuid="d49cbe55-bd86-4672-a486-46c034e89138">
        <tasks type="sltp.mm.core.Task" uuid="da4b1d69-a6f2-446e-b0ed-a5ee741ced14">
          <baseTask>true</baseTask>
          <context type="sltp.mm.core.Context" uuid="eaa72d88-4ee5-416d-b060-e92534399baf"/>
          <explicit>false</explicit>
          <id>1</id>
          <isTimed>true</isTimed>
          <name>Cont</name>
          <priority>40</priority>
          <rates type="sltp.mm.core.Rate" uuid="436b1c17-f4b1-4c95-9425-d77b6100f38c">
            <annotation>Cont</annotation>
            <color>255</color>
            <hasBlocks>true</hasBlocks>
            <identifier>Continuous00</identifier>
            <rateIndex>0</rateIndex>
            <rateSpec type="sltp.mm.core.RateSpec">
              <period>0.0</period>
            </rateSpec>
            <sti>0</sti>
          </rates>
        </tasks>
      </subgraph>
    </rootTask>
  </sltp.mm.core.Context>
</sltp_graph>
