# Supplementary material for: Structural performance evaluation of electric vehicle chassis under static and dynamic loads
Source: Sci Rep. 2025 Feb 12;15:5168. doi: 10.1038/s41598-025-86924-w (PMC11821887; doi:10.1038/s41598-025-86924-w)
Supplement: Supplementary file 1 — Supplementary Information 1. [file 41598_2025_86924_MOESM1_ESM.slx › simulink/ScheduleEditor.xml]

<?xml version="1.0" encoding="UTF-8"?>
<sltp_editor version="1.1" packageUris="http://schema.mathworks.com/mf0/DiagramEditor/R2019a_20181107 http://schema.mathworks.com/mf0/SltpSyntax/R2023a_202207220222">
  <sltp.mm.syntax.Context type="sltp.mm.syntax.Context" uuid="3bc6494c-0943-48af-82ee-575fcc503e5e">
    <rootGraph type="sltp.mm.syntax.Graph" uuid="e76d6954-ede4-4db3-b2ce-0530b1bcca81">
      <children type="sltp.mm.syntax.Node" uuid="32533508-4b54-479b-9e9b-6b0bb0c02fbe">
        <priority>40</priority>
        <rates type="sltp.mm.syntax.RateData">
          <color>#000000</color>
          <hasBlocks>true</hasBlocks>
          <rate>0</rate>
          <title>Cont</title>
        </rates>
        <title>Cont</title>
        <type>base</type>
        <diagramElement type="diagram.editor.model.Entity" uuid="e32aca05-f5fa-4eff-9ad2-ddcebcd4cec5"/>
        <subgraph type="sltp.mm.syntax.Graph" uuid="f4d73be7-9b01-4a5d-9b6e-871d608165e2">
          <title>Cont</title>
          <diagramElement type="diagram.editor.model.Diagram" uuid="0ce3d584-c1c5-4318-ad39-c5d20dba5b00"/>
        </subgraph>
      </children>
      <title>Default</title>
      <diagramElement type="diagram.editor.model.Diagram" uuid="e2860f81-b6af-48e2-92fc-12e61e1e719c"/>
    </rootGraph>
  </sltp.mm.syntax.Context>
  <diagram.editor.model.Diagram type="diagram.editor.model.Diagram" uuid="e2860f81-b6af-48e2-92fc-12e61e1e719c">
    <entities type="diagram.editor.model.Entity" uuid="e32aca05-f5fa-4eff-9ad2-ddcebcd4cec5">
      <position>0,0</position>
      <size>0,0,0,0</size>
      <syntaxElement type="sltp.mm.syntax.Node" uuid="32533508-4b54-479b-9e9b-6b0bb0c02fbe"/>
      <title>Cont</title>
      <type>base</type>
      <subDiagram type="diagram.editor.model.Diagram" uuid="0ce3d584-c1c5-4318-ad39-c5d20dba5b00">
        <position>0,0</position>
        <syntaxElement type="sltp.mm.syntax.Graph" uuid="f4d73be7-9b01-4a5d-9b6e-871d608165e2"/>
        <title>Cont</title>
        <type>graph.Graph</type>
      </subDiagram>
    </entities>
    <syntaxElement type="sltp.mm.syntax.Graph" uuid="e76d6954-ede4-4db3-b2ce-0530b1bcca81"/>
    <title>Default</title>
    <type>graph.Graph</type>
  </diagram.editor.model.Diagram>
</sltp_editor>
