# Supplementary material for: Structural performance evaluation of electric vehicle chassis under static and dynamic loads
Source: Sci Rep. 2025 Feb 12;15:5168. doi: 10.1038/s41598-025-86924-w (PMC11821887; doi:10.1038/s41598-025-86924-w)
Supplement: Supplementary file 1 — Supplementary Information 1. [file 41598_2025_86924_MOESM1_ESM.slx › simulink/graphicalInterface.xml]

<?xml version="1.0" encoding="utf-8"?>
<GraphicalInterface>
  <P Name="NumRootInports">0</P>
  <P Name="NumRootOutports">0</P>
  <P Name="ParameterArgumentNames"/>
  <P Name="NumModelReferences">0</P>
  <P Name="NumTestPointedSignals">0</P>
  <P Name="NumProvidedFunctions">0</P>
  <P Name="NumRequiredFunctions">0</P>
  <P Name="NumResetEvents">0</P>
  <P Name="HasInitializeEvent">0</P>
  <P Name="HasTerminateEvent">0</P>
  <P Name="PreCompExecutionDomainType">Unset</P>
  <P Name="UseModelRefSolver">0</P>
  <P Name="SolverName">VariableStepAuto</P>
  <P Name="IsExportFunctionModel">0</P>
  <P Name="SimulinkSubDomainType">Simulink</P>
  <P Name="NumParameterArguments">0</P>
  <P Name="NumExternalFileReferences">0</P>
  <P Name="OrderedModelArguments">1</P>
</GraphicalInterface>
