# Supplementary material for: Structural performance evaluation of electric vehicle chassis under static and dynamic loads
Source: Sci Rep. 2025 Feb 12;15:5168. doi: 10.1038/s41598-025-86924-w (PMC11821887; doi:10.1038/s41598-025-86924-w)
Supplement: Supplementary file 1 — Supplementary Information 1. [file 41598_2025_86924_MOESM1_ESM.slx › simulink/modelDictionary.xml]

<?xml version="1.0" encoding="UTF-8"?>
<MF0 version="1.1" defaultPackage="slid" packageUris="http://schema.mathworks.com/mf0/slid/R2023a_20220628">
  <System type="System" uuid="dbcb3914-b56e-4e89-8420-c285bdbb9e7e">
    <Interface type="Interface" uuid="0c8c2858-4d69-46b7-9493-9e981c8c1ffa"/>
  </System>
</MF0>
