# Supplementary material for: Structural performance evaluation of electric vehicle chassis under static and dynamic loads
Source: Sci Rep. 2025 Feb 12;15:5168. doi: 10.1038/s41598-025-86924-w (PMC11821887; doi:10.1038/s41598-025-86924-w)
Supplement: Supplementary file 1 — Supplementary Information 1. [file 41598_2025_86924_MOESM1_ESM.slx › simulink/stateflow/chart_11.xml]

<?xml version="1.0" encoding="utf-8"?>
<chart id="11">
  <P Name="name">Bump Excitation /MATLAB Function1</P>
  <P Name="windowPosition">[422 539.941 189 413]</P>
  <P Name="viewLimits">[0 156.75 0 153.75]</P>
  <P Name="screen">[1 1 3600 1200 1.180555555555556]</P>
  <P Name="viewObj">11</P>
  <P Name="visible">1</P>
  <subviewS/>
  <P Name="ssIdHighWaterMark">9</P>
  <P Name="decomposition">CLUSTER_CHART</P>
  <P Name="type">EML_CHART</P>
  <P Name="chartFileNumber">1</P>
  <P Name="disableImplicitCasting">1</P>
  <eml>
    <P Name="name">BumpProfile</P>
  </eml>
  <Children>
    <state SSID="1">
      <P Name="labelString">eML_blk_kernel()</P>
      <P Name="position">[18 64.5 118 66]</P>
      <P Name="fontSize">12</P>
      <P Name="superState">SUBCHART</P>
      <P Name="subviewer">11</P>
      <P Name="type">FUNC_STATE</P>
      <P Name="decomposition">CLUSTER_STATE</P>
      <eml>
        <P Name="isEML">1</P>
        <P Name="script">function height = BumpProfile(t, L, h, v, d)
    height = zeros(size(t));
    for i = 1:length(t)
        if t(i) &gt;= d / v &amp;&amp; t(i) &lt;= (d + L) / v
            height(i) = h * sin((pi * v / L) * (t(i) - d / v));
        end
    end
end
</P>
      </eml>
    </state>
    <data SSID="4" name="t">
      <P Name="scope">INPUT_DATA</P>
      <props>
        <array>
          <P Name="size">-1</P>
        </array>
        <type>
          <P Name="method">SF_INHERITED_TYPE</P>
          <P Name="primitive">SF_DOUBLE_TYPE</P>
        </type>
        <P Name="complexity">SF_COMPLEX_INHERITED</P>
        <unit>
          <P Name="name">inherit</P>
        </unit>
      </props>
      <P Name="dataType">Inherit: Same as Simulink</P>
    </data>
    <data SSID="5" name="height">
      <P Name="scope">OUTPUT_DATA</P>
      <props>
        <array>
          <P Name="size">-1</P>
        </array>
        <type>
          <P Name="method">SF_INHERITED_TYPE</P>
          <P Name="primitive">SF_DOUBLE_TYPE</P>
        </type>
        <P Name="complexity">SF_COMPLEX_INHERITED</P>
        <P Name="frame">SF_FRAME_NO</P>
        <unit>
          <P Name="name">inherit</P>
        </unit>
      </props>
      <P Name="dataType">Inherit: Same as Simulink</P>
    </data>
    <data SSID="6" name="L">
      <P Name="scope">INPUT_DATA</P>
      <props>
        <array>
          <P Name="size">-1</P>
        </array>
        <type>
          <P Name="method">SF_INHERITED_TYPE</P>
          <P Name="primitive">SF_DOUBLE_TYPE</P>
          <P Name="isSigned">1</P>
          <P Name="wordLength">16</P>
        </type>
        <P Name="complexity">SF_COMPLEX_INHERITED</P>
        <P Name="frame">SF_FRAME_INHERITED</P>
        <unit>
          <P Name="name">inherit</P>
        </unit>
      </props>
      <P Name="dataType">Inherit: Same as Simulink</P>
    </data>
    <data SSID="7" name="h">
      <P Name="scope">INPUT_DATA</P>
      <props>
        <array>
          <P Name="size">-1</P>
        </array>
        <type>
          <P Name="method">SF_INHERITED_TYPE</P>
          <P Name="primitive">SF_DOUBLE_TYPE</P>
          <P Name="isSigned">1</P>
          <P Name="wordLength">16</P>
        </type>
        <P Name="complexity">SF_COMPLEX_INHERITED</P>
        <P Name="frame">SF_FRAME_INHERITED</P>
        <unit>
          <P Name="name">inherit</P>
        </unit>
      </props>
      <P Name="dataType">Inherit: Same as Simulink</P>
    </data>
    <data SSID="8" name="v">
      <P Name="scope">INPUT_DATA</P>
      <props>
        <array>
          <P Name="size">-1</P>
        </array>
        <type>
          <P Name="method">SF_INHERITED_TYPE</P>
          <P Name="primitive">SF_DOUBLE_TYPE</P>
          <P Name="isSigned">1</P>
          <P Name="wordLength">16</P>
        </type>
        <P Name="complexity">SF_COMPLEX_INHERITED</P>
        <P Name="frame">SF_FRAME_INHERITED</P>
        <unit>
          <P Name="name">inherit</P>
        </unit>
      </props>
      <P Name="dataType">Inherit: Same as Simulink</P>
    </data>
    <data SSID="9" name="d">
      <P Name="scope">INPUT_DATA</P>
      <props>
        <array>
          <P Name="size">-1</P>
        </array>
        <type>
          <P Name="method">SF_INHERITED_TYPE</P>
          <P Name="primitive">SF_DOUBLE_TYPE</P>
          <P Name="isSigned">1</P>
          <P Name="wordLength">16</P>
        </type>
        <P Name="complexity">SF_COMPLEX_INHERITED</P>
        <P Name="frame">SF_FRAME_INHERITED</P>
        <unit>
          <P Name="name">inherit</P>
        </unit>
      </props>
      <P Name="dataType">Inherit: Same as Simulink</P>
    </data>
    <transition SSID="2">
      <P Name="labelString">{eML_blk_kernel();}</P>
      <P Name="labelPosition">[28.125 13.875 102.544 14.964]</P>
      <P Name="fontSize">12</P>
      <src>
        <P Name="intersection">[0 0 1 0 23.5747 14.625 0 0]</P>
      </src>
      <dst>
        <P Name="SSID">3</P>
        <P Name="intersection">[1 0 -1 0 23.5747 42.5747 0 0]</P>
      </dst>
      <P Name="midPoint">[23.5747 24.9468]</P>
      <P Name="dataLimits">[21.175 25.975 14.625 42.575]</P>
      <P Name="subviewer">11</P>
      <P Name="drawStyle">SMART</P>
      <slide>
        <P Name="sticky">BOTH_STICK</P>
      </slide>
      <P Name="executionOrder">1</P>
    </transition>
    <junction SSID="3">
      <P Name="position">[23.5747 49.5747 7]</P>
      <P Name="subviewer">11</P>
      <P Name="type">CONNECTIVE_JUNCTION</P>
    </junction>
  </Children>
</chart>
