# Supplementary material for: Structural performance evaluation of electric vehicle chassis under static and dynamic loads
Source: Sci Rep. 2025 Feb 12;15:5168. doi: 10.1038/s41598-025-86924-w (PMC11821887; doi:10.1038/s41598-025-86924-w)
Supplement: Supplementary file 1 — Supplementary Information 1. [file 41598_2025_86924_MOESM1_ESM.slx › simulink/stateflow/machine.xml]

<?xml version="1.0" encoding="utf-8"?>
<Stateflow>
  <machine id="10">
    <P Name="sfVersion">80000056</P>
    <Children>
      <target id="22" name="sfun">
        <P Name="description">Default Simulink S-Function Target.</P>
      </target>
      <chart Ref="chart_11"/>
    </Children>
  </machine>
  <instance id="21">
    <P Name="machine">10</P>
    <P Name="name">Bump Excitation /MATLAB Function1</P>
    <P Name="chart">11</P>
  </instance>
</Stateflow>
