# Supplementary material for: Structural performance evaluation of electric vehicle chassis under static and dynamic loads
Source: Sci Rep. 2025 Feb 12;15:5168. doi: 10.1038/s41598-025-86924-w (PMC11821887; doi:10.1038/s41598-025-86924-w)
Supplement: Supplementary file 1 — Supplementary Information 1. [file 41598_2025_86924_MOESM1_ESM.slx › simulink/windowsInfo.xml]

<?xml version="1.0" encoding="utf-8"?>
<WindowsInfo>
  <Object PropName="BdWindowsInfo" ObjectID="1" ClassName="Simulink.BDWindowsInfo">
    <Object PropName="WindowsInfo" ObjectID="2" ClassName="Simulink.WindowInfo">
      <P Name="IsActive" Class="logical">1</P>
      <P Name="Location" Class="double">[-1.0, -7.0, 1538.0, 872.0]</P>
      <Object PropName="ModelBrowserInfo" ObjectID="3" ClassName="Simulink.ModelBrowserInfo">
        <P Name="Visible" Class="logical">1</P>
        <P Name="DockPosition" Class="char">Left</P>
        <P Name="Width" Class="int32">50</P>
        <P Name="Height" Class="int32">50</P>
        <P Name="Filter" Class="int32">9</P>
        <P Name="Minimized" Class="char">Unset</P>
      </Object>
      <Object PropName="ExplorerBarInfo" ObjectID="4" ClassName="Simulink.ExplorerBarInfo">
        <P Name="Visible" Class="logical">0</P>
      </Object>
      <Array PropName="EditorsInfo" Type="Simulink.EditorInfo" Dimension="1*10">
        <Object ObjectID="5">
          <P Name="IsActive" Class="logical">1</P>
          <P Name="IsTabbed" Class="logical">1</P>
          <P Name="ViewObjType" Class="char">SimulinkTopLevel</P>
          <P Name="LoadSaveID" Class="char">0</P>
          <P Name="Extents" Class="double">[1452.0, 840.0]</P>
          <P Name="ZoomFactor" Class="double">1.25</P>
          <P Name="Offset" Class="double">[68.9655159422332, 321.39685301898334]</P>
          <P Name="SceneRectInView" Class="double">[68.9655159422332, 321.39685301898334, 929.28, 537.6]</P>
        </Object>
        <Object ObjectID="6">
          <P Name="IsActive" Class="logical">0</P>
          <P Name="IsTabbed" Class="logical">0</P>
          <P Name="ViewObjType" Class="char">SimulinkSubsys</P>
          <P Name="LoadSaveID" Class="char">126</P>
          <P Name="Extents" Class="double">[1452.0, 840.0]</P>
          <P Name="ZoomFactor" Class="double">1.7499999999999996</P>
          <P Name="Offset" Class="double">[-159.94571428571373, -29.880952380952351]</P>
          <P Name="SceneRectInView" Class="double">[-159.94571428571373, -29.880952380952351, 663.77142857142871, 384.00000000000006]</P>
        </Object>
        <Object ObjectID="7">
          <P Name="IsActive" Class="logical">0</P>
          <P Name="IsTabbed" Class="logical">0</P>
          <P Name="ViewObjType" Class="char">StudioAdapterBlock</P>
          <P Name="LoadSaveID" Class="char">64</P>
          <P Name="Extents" Class="double">[1452.0, 840.0]</P>
          <P Name="ZoomFactor" Class="double">1.0</P>
          <P Name="Offset" Class="double">[0.0, 0.0]</P>
          <P Name="SceneRectInView" Class="double">[0.0, 0.0, 0.0, 0.0]</P>
        </Object>
        <Object ObjectID="8">
          <P Name="IsActive" Class="logical">0</P>
          <P Name="IsTabbed" Class="logical">0</P>
          <P Name="ViewObjType" Class="char">SimulinkSubsys</P>
          <P Name="LoadSaveID" Class="char">103</P>
          <P Name="Extents" Class="double">[1452.0, 790.0]</P>
          <P Name="ZoomFactor" Class="double">1.5</P>
          <P Name="Offset" Class="double">[-189.89333333333235, -4.5830769231249073]</P>
          <P Name="SceneRectInView" Class="double">[-189.89333333333235, -4.5830769231249073, 774.4, 421.33333333333331]</P>
        </Object>
        <Object ObjectID="9">
          <P Name="IsActive" Class="logical">0</P>
          <P Name="IsTabbed" Class="logical">0</P>
          <P Name="ViewObjType" Class="char">SimulinkSubsys</P>
          <P Name="LoadSaveID" Class="char">92</P>
          <P Name="Extents" Class="double">[1452.0, 751.0]</P>
          <P Name="ZoomFactor" Class="double">1.75</P>
          <P Name="Offset" Class="double">[-120.91229993160326, -35.746497667328029]</P>
          <P Name="SceneRectInView" Class="double">[-120.91229993160326, -35.746497667328029, 663.7714285714286, 343.31428571428569]</P>
        </Object>
        <Object ObjectID="10">
          <P Name="IsActive" Class="logical">0</P>
          <P Name="IsTabbed" Class="logical">0</P>
          <P Name="ViewObjType" Class="char">StudioAdapterBlock</P>
          <P Name="LoadSaveID" Class="char">61</P>
          <P Name="Extents" Class="double">[1432.0, 487.0]</P>
          <P Name="ZoomFactor" Class="double">1.0</P>
          <P Name="Offset" Class="double">[0.0, 0.0]</P>
          <P Name="SceneRectInView" Class="double">[0.0, 0.0, 0.0, 0.0]</P>
        </Object>
        <Object ObjectID="11">
          <P Name="IsActive" Class="logical">0</P>
          <P Name="IsTabbed" Class="logical">0</P>
          <P Name="ViewObjType" Class="char">StudioAdapterBlock</P>
          <P Name="LoadSaveID" Class="char">56</P>
          <P Name="Extents" Class="double">[1432.0, 487.0]</P>
          <P Name="ZoomFactor" Class="double">1.0</P>
          <P Name="Offset" Class="double">[0.0, 0.0]</P>
          <P Name="SceneRectInView" Class="double">[0.0, 0.0, 0.0, 0.0]</P>
        </Object>
        <Object ObjectID="12">
          <P Name="IsActive" Class="logical">0</P>
          <P Name="IsTabbed" Class="logical">0</P>
          <P Name="ViewObjType" Class="char">StudioAdapterBlock</P>
          <P Name="LoadSaveID" Class="char">42</P>
          <P Name="Extents" Class="double">[1432.0, 487.0]</P>
          <P Name="ZoomFactor" Class="double">1.0</P>
          <P Name="Offset" Class="double">[0.0, 0.0]</P>
          <P Name="SceneRectInView" Class="double">[0.0, 0.0, 0.0, 0.0]</P>
        </Object>
        <Object ObjectID="13">
          <P Name="IsActive" Class="logical">0</P>
          <P Name="IsTabbed" Class="logical">0</P>
          <P Name="ViewObjType" Class="char">SimulinkSubsys</P>
          <P Name="LoadSaveID" Class="char">47</P>
          <P Name="Extents" Class="double">[1432.0, 487.0]</P>
          <P Name="ZoomFactor" Class="double">1.0</P>
          <P Name="Offset" Class="double">[-342.79999999999995, -126.9]</P>
          <P Name="SceneRectInView" Class="double">[-342.79999999999995, -126.9, 1145.6, 389.6]</P>
        </Object>
        <Object ObjectID="14">
          <P Name="IsActive" Class="logical">0</P>
          <P Name="IsTabbed" Class="logical">0</P>
          <P Name="ViewObjType" Class="char">StudioAdapterBlock</P>
          <P Name="LoadSaveID" Class="char">43</P>
          <P Name="Extents" Class="double">[1432.0, 487.0]</P>
          <P Name="ZoomFactor" Class="double">1.0</P>
          <P Name="Offset" Class="double">[0.0, 0.0]</P>
          <P Name="SceneRectInView" Class="double">[0.0, 0.0, 0.0, 0.0]</P>
        </Object>
      </Array>
      <Array PropName="DockComponentsInfo" Type="Simulink.DockComponentInfo" Dimension="1*2">
        <Object ObjectID="15">
          <P Name="Type" Class="char">Simulink:Editor:ReferencedFiles</P>
          <P Name="ID" Class="char">Referenced Files</P>
          <P Name="Visible" Class="logical">0</P>
          <P Name="CreateCallback" Class="char"/>
          <P Name="UserData" Class="char">{&quot;filterShowRefModels&quot;:&quot;true&quot;,&quot;filterShowRefSubs&quot;:&quot;true&quot;,&quot;filterShowOnlyDirtyFiles&quot;:&quot;false&quot;}
</P>
          <P Name="Floating" Class="logical">0</P>
          <P Name="DockPosition" Class="char">Left</P>
          <P Name="Width" Class="int32">512</P>
          <P Name="Height" Class="int32">384</P>
          <P Name="Minimized" Class="char">Unset</P>
        </Object>
        <Object ObjectID="16">
          <P Name="Type" Class="char">GLUE2:PropertyInspector</P>
          <P Name="ID" Class="char">Property Inspector</P>
          <P Name="Visible" Class="logical">1</P>
          <P Name="CreateCallback" Class="char"/>
          <P Name="UserData" Class="char"/>
          <P Name="Floating" Class="logical">0</P>
          <P Name="DockPosition" Class="char">Right</P>
          <P Name="Width" Class="int32">512</P>
          <P Name="Height" Class="int32">384</P>
          <P Name="Minimized" Class="char">On</P>
        </Object>
      </Array>
      <P Name="WindowState" Class="char">AAAA/wAAAAD9AAAAAwAAAAAAAAF/AAADaPwCAAAABPsAAAAWAEQAbwBjAGsAVwBpAGQAZwBlAHQAMwEAAAAxAAAB+AAAAAAAAAAA+wAAABYARABvAGMAawBXAGkAZABnAGUAdAA0AAAAAAD/////AAAAAAAAAAD8AAAAlwAAA2gAAAB5AP////oAAAAAAgAAAAP7AAAAUgBHAEwAVQBFADIAIAB0AHIAZQBlACAAYwBvAG0AcABvAG4AZQBuAHQALwBHAEwAVQBFADIAIAB0AHIAZQBlACAAYwBvAG0AcABvAG4AZQBuAHQBAAAAAP////8AAAB5AP////sAAABsAEwAaQBiAHIAYQByAHkAQgByAG8AdwBzAGUAcgAyACAATABpAGIAcgBhAHIAeQBCAHIAbwB3AHMAZQByAFMAdAB1AGQAaQBvAEMAbwBtAHAAbwBuAGUAbgB0AC8AdQBuAHQAaQB0AGwAZQBkAQAAAAD/////AAAAAAAAAAD7AAAAYABMAGkAYgByAGEAcgB5AEIAcgBvAHcAcwBlAHIAMgAgAEwAaQBiAHIAYQByAHkAQgByAG8AdwBzAGUAcgBTAHQAdQBkAGkAbwBDAG8AbQBwAG8AbgBlAG4AdAAvAFoAMgEAAAAA/////wAAAAAAAAAA+wAAAGAAUwBpAG0AdQBsAGkAbgBrADoARQBkAGkAdABvAHIAOgBSAGUAZgBlAHIAZQBuAGMAZQBkAEYAaQBsAGUAcwAvAFIAZQBmAGUAcgBlAG4AYwBlAGQAIABGAGkAbABlAHMAAAAAAP////8AAACnAP///wAAAAEAAAEEAAADNvwCAAAAAfsAAABUAEcATABVAEUAMgA6AFAAcgBvAHAAZQByAHQAeQBJAG4AcwBwAGUAYwB0AG8AcgAvAFAAcgBvAHAAZQByAHQAeQAgAEkAbgBzAHAAZQBjAHQAbwByAAAAAAD/////AAACFgD///8AAAADAAAF2QAAAQP8AQAAAAH7/////wAAAAAA/////wAAAa4A////AAAF2QAAA2gAAAABAAAAAgAAAAEAAAAC/AAAAAMAAAAAAAAAAQAAADYAYwBvAGwAbABhAHAAcwBpAGIAbABlAFAAYQBuAGUAbABUAG8AbwBsAEIAYQByAEwAZQBmAHQCAAAAAP////8AAAAAAAAAAAAAAAEAAAABAAAAOABjAG8AbABsAGEAcABzAGkAYgBsAGUAUABhAG4AZQBsAFQAbwBvAGwAQgBhAHIAUgBpAGcAaAB0AwAAAAD/////AAAAAAAAAAAAAAADAAAAAQAAADoAYwBvAGwAbABhAHAAcwBpAGIAbABlAFAAYQBuAGUAbABUAG8AbwBsAEIAYQByAEIAbwB0AHQAbwBtAAAAAAD/////AAAAAAAAAAA=</P>
      <Array PropName="PersistedApps" Type="Cell" Dimension="0*1"/>
      <P Name="WindowUuid" Class="char">43a7fe24-6618-44b7-a6c4-7acfaa3515db</P>
    </Object>
    <P Name="BDUuid" Class="char">d4a1314e-b8a4-4953-a42a-34fa4c319d7e</P>
  </Object>
</WindowsInfo>
